# Supplementary material for: Agronomic biofortification increases grain zinc concentration of maize grown under contrasting soil types in Malawi
Source: Plant Direct. 2022 Nov 3;6(11):e458. doi: 10.1002/pld3.458 (PMC9631327; doi:10.1002/pld3.458)
Supplement: Supplementary file 1 — Data S1. Supporting Information [file PLD3-6-e458-s001.xlsx]

## Sheet: Zn_crop_data
Site	Replication	Plot_No.	Zn_application_rate	Soil_type	Biomass_yield	Grain_yield	Zn_grain_conc.	Zn_stover_conc.	Grain_Zn_uptake	Stover_Zn_uptake	Crop_Zn_uptake	Zn_HI
Chitedze	1	1	Zn1	Lixisol	10888.9	8311.11	19.5682	14.3615	162.634	156.38	319.014	50.9801
Chitedze	1	2	Zn30	Lixisol	13081.5	8177.78	25.9458	80.881	212.179	1058.04	1270.22	16.7041
Chitedze	1	3	Zn90	Lixisol	11837	8562.96	26.2202	70.5281	224.522	834.844	1059.37	21.194
Chitedze	2	4	Zn1	Lixisol	10400	7322.22	25.8069	43.5408	188.964	452.825	641.789	29.4433
Chitedze	2	5	Zn90	Lixisol	12014.8	7740.74	27.1466	21.8084	210.135	262.024	472.159	44.5051
Chitedze	2	6	Zn30	Lixisol	12192.6	8874.07	26.2992	49.7943	233.381	607.122	840.504	27.7669
Chitedze	3	7	Zn1	Lixisol	10696.3	6496.3	24.5869	15.3018	159.724	163.672	323.396	49.3896
Chitedze	3	8	Zn90	Lixisol	10385.2	8711.11	27.1345	101.557	236.371	1054.69	1291.06	18.3083
Chitedze	3	9	Zn30	Lixisol	11688.9	8281.48	26.5942	47.2317	220.24	552.086	772.325	28.5164
Chitedze	4	10	Zn90	Lixisol	10533.3	7903.7	29.3575	50.2962	232.033	529.787	761.82	30.4578
Chitedze	4	11	Zn30	Lixisol	11718.5	8696.3	24.0679	48.9949	209.302	574.148	783.449	26.7154
Chitedze	4	12	Zn1	Lixisol	10103.7	7048.15	21.0055	28.8283	148.05	291.273	439.323	33.6996
Chitedze	5	13	Zn30	Lixisol	12014.8	8755.56	26.0248	51.5791	227.861	619.713	847.574	26.8839
Chitedze	5	14	Zn90	Lixisol	12207.4	8133.33	30.1434	41.4511	245.167	506.011	751.177	32.6376
Chitedze	5	15	Zn1	Lixisol	11807.4	7296.3	23.3847	29.5557	170.622	348.976	519.598	32.8372
Chitedze	6	16	Zn1	Lixisol	11985.2	8051.85	19.4279	18.8128	156.431	225.475	381.906	40.9606
Chitedze	6	17	Zn30	Lixisol	12340.7	8429.63	20.1659	75.7403	169.991	934.692	1104.68	15.3882
Chitedze	6	18	Zn90	Lixisol	11985.2	8051.85	26.3753	56.4573	212.37	676.651	889.021	23.8881
Chitedze	7	19	Zn30	Lixisol	11674.1	8474.07	28.5033	34.3141	241.539	400.586	642.124	37.6156
Chitedze	7	20	Zn1	Lixisol	11896.3	7037.04	28.0318	29.3905	197.261	349.638	546.899	36.069
Chitedze	7	21	Zn90	Lixisol	13200	9140.74	28.5165	65.6645	260.662	866.771	1127.43	23.12
Chitedze	8	22	Zn1	Lixisol	14251.9	7266.67	20.0893	21.3815	145.982	304.725	450.708	32.3896
Chitedze	8	23	Zn90	Lixisol	12785.2	7637.04	23.4344	55.4451	178.969	708.876	887.845	20.1577
Chitedze	8	24	Zn30	Lixisol	12177.8	8874.07	21.3314	50.9787	189.297	620.807	810.104	23.367
Chitedze	9	25	Zn1	Lixisol	11688.9	6518.52	20.7246	41.8109	135.094	488.723	623.817	21.656
Chitedze	9	26	Zn30	Lixisol	11703.7	6429.63	26.997	28.3538	173.581	331.844	505.425	34.3435
Chitedze	9	27	Zn90	Lixisol	13007.4	8651.85	26.4437	54.6078	228.787	710.306	939.093	24.3626
Chitedze	10	28	Zn1	Lixisol	9733.33	6414.81	18.6345	16.4685	119.537	160.294	279.831	42.7176
Chitedze	10	29	Zn90	Lixisol	12385.2	8548.15	26.9125	73.5711	230.052	911.192	1141.24	20.158
Chitedze	10	30	Zn30	Lixisol	13348.1	8696.3	24.9606	46.2455	217.065	617.292	834.357	26.0158
Chitedze	11	31	Zn1	Vertisol	10903.7	7785.19	24.5006	27.9347	190.742	304.592	495.333	38.5078
Chitedze	11	32	Zn30	Vertisol	12133.3	8562.96	21.5695	71.709	184.698	870.069	1054.77	17.5108
Chitedze	11	33	Zn90	Vertisol	11200	8548.15	31.6561	183.769	270.601	2058.22	2328.82	11.6197
Chitedze	12	34	Zn1	Vertisol	12503.7	8096.3	21.7905	44.3772	176.422	554.879	731.301	24.1244
Chitedze	12	35	Zn90	Vertisol	12385.2	7896.3	26.1698	92.535	206.645	1146.06	1352.71	15.2764
Chitedze	12	36	Zn30	Vertisol	10918.5	9125.93	28.2451	69.2556	257.763	756.168	1013.93	25.4221
Chitedze	13	37	Zn1	Vertisol	11837	7666.67	20.7419	35.9696	159.021	425.774	584.795	27.1926
Chitedze	13	38	Zn30	Vertisol	13407.4	7911.11	25.6314	51.6416	202.772	692.38	895.153	22.6523
Chitedze	13	39	Zn90	Vertisol	12933.3	8459.26	24.1811	142.719	204.555	1845.83	2050.38	9.97641
Chitedze	14	40	Zn30	Vertisol	12533.3	8222.22	28.1444	79.9386	231.41	1001.9	1233.31	18.7633
Chitedze	14	41	Zn90	Vertisol	12059.3	7392.59	32.7413	65.0826	242.043	784.848	1026.89	23.5705
Chitedze	14	42	Zn1	Vertisol	10948.1	7340.74	28.7323	33.3068	210.916	364.648	575.564	36.6451
Chitedze	15	43	Zn1	Vertisol	12503.7	7570.37	24.0289	32.0181	181.908	400.345	582.253	31.2421
Chitedze	15	44	Zn30	Vertisol	12281.5	6844.44	24.9985	71.8917	171.101	882.937	1054.04	16.2329
Chitedze	15	45	Zn90	Vertisol	11007.4	7674.07	26.8076	88.8083	205.724	977.549	1183.27	17.386
Chitedze	16	46	Zn1	Vertisol	12607.4	7362.96	25.7688	35.2511	189.735	444.425	634.16	29.9191
Chitedze	16	47	Zn30	Vertisol	11792.6	7792.59	24.6344	78.6315	191.966	927.269	1119.23	17.1515
Chitedze	16	48	Zn90	Vertisol	11318.5	6577.78	26.2495	99.2301	172.663	1123.14	1295.8	13.3248
Chitedze	17	49	Zn30	Vertisol	11911.1	7229.63	26.189	93.1236	189.337	1109.21	1298.54	14.5807
Chitedze	17	50	Zn90	Vertisol	11437	7748.15	28.5711	156.497	221.373	1789.87	2011.24	11.0068
Chitedze	17	51	Zn1	Vertisol	12074.1	7262.96	24.718	25.613	179.526	309.254	488.779	36.7294
Chitedze	18	52	Zn90	Vertisol	12770.4	7762.96	34.7951	180.968	270.113	2311.03	2581.14	10.4649
Chitedze	18	53	Zn1	Vertisol	11407.4	7214.81	25.5834	20.1532	184.579	229.896	414.475	44.5333
Chitedze	18	54	Zn30	Vertisol	10340.7	7614.81	29.3809	93.6303	223.73	968.206	1191.94	18.7703
Chitedze	19	55	Zn90	Vertisol	12355.6	7792.59	32.1728	204.785	250.709	2530.23	2780.94	9.01527
Chitedze	19	56	Zn1	Vertisol	13525.9	7496.3	24.1132	17.0124	180.76	230.108	410.868	43.9947
Chitedze	19	57	Zn30	Vertisol	12385.2	6429.63	28.02	138.933	180.158	1720.72	1900.87	9.47765
Chitedze	20	58	Zn30	Vertisol	13155.6	7718.52	34.829	112.86	268.828	1484.74	1753.56	15.3304
Chitedze	20	59	Zn1	Vertisol	11777.8	6900	24.9776	15.7711	172.345	185.749	358.094	48.1285
Chitedze	20	60	Zn90	Vertisol	12992.6	6162.96	35.8844	154.682	221.154	2009.72	2230.87	9.91336
Chitala	1	1	Zn1	Lixisol	9600	5496.3	26.2943	20.5465	144.521	197.247	341.768	42.2864
Chitala	1	2	Zn90	Lixisol	11585.2	8548.15	31.3385	53.7661	267.886	622.891	890.777	30.0733
Chitala	1	3	Zn30	Lixisol	11481.5	7392.59	35.4454	26.9668	262.033	309.619	571.652	45.8379
Chitala	2	4	Zn90	Lixisol	10044.4	6385.19	40.1347	14.905	256.268	149.712	405.98	63.1232
Chitala	2	5	Zn1	Lixisol	11259.3	5466.67	31.2246	21.7355	170.695	244.726	415.42	41.0896
Chitala	2	6	Zn30	Lixisol	11525.9	7170.37	32.0393	17.4301	229.734	200.899	430.632	53.348
Chitala	3	7	Zn1	Lixisol	9451.85	5896.3	35.2119	17.8096	207.62	168.333	375.953	55.2249
Chitala	3	8	Zn90	Lixisol	9837.04	3792.59	34.5352	32.249	130.978	317.235	448.213	29.2223
Chitala	3	9	Zn30	Lixisol	10518.5	4814.81	36.2767	42.3743	174.666	445.715	620.381	28.1546
Chitala	4	10	Zn30	Lixisol	9718.52	5881.48	31.4373	20.0757	184.898	195.106	380.003	48.6569
Chitala	4	11	Zn1	Lixisol	11540.7	5770.37	26.9229	11.4089	155.355	131.668	287.023	54.1264
Chitala	4	12	Zn90	Lixisol	13377.8	4533.33	37.1769	35.0112	168.535	468.372	636.907	26.4615
Chitala	5	13	Zn30	Lixisol	10696.3	8755.56	32.0996	31.3705	281.05	335.549	616.598	45.5807
Chitala	5	14	Zn1	Lixisol	10370.4	6096.3	26.6742	9.94234	162.614	103.106	265.72	61.1976
Chitala	5	15	Zn90	Lixisol	10903.7	6340.74	35.6273	30.1231	225.904	328.454	554.358	40.7505
Chitala	6	16	Zn90	Lixisol	10696.3	8577.78	37.2419	39.1631	319.452	418.9	738.352	43.2656
Chitala	6	17	Zn30	Lixisol	11837	8385.19	36.1698	32.0902	303.291	379.853	683.143	44.3963
Chitala	6	18	Zn1	Lixisol	10666.7	6051.85	29.4609	40.4222	178.293	431.17	609.463	29.2541
Chitala	7	19	Zn1	Lixisol	12340.7	6207.41	30.2731	19.2639	187.918	237.73	425.648	44.1486
Chitala	7	20	Zn30	Lixisol	10414.8	8400	34.2281	21.3247	287.516	222.093	509.609	56.419
Chitala	7	21	Zn90	Lixisol	13318.5	8725.93	34.8796	34.3098	304.357	456.956	761.313	39.9779
Chitala	8	22	Zn1	Lixisol	11318.5	6051.85	25.1912	17.7642	152.453	201.064	353.518	43.1247
Chitala	8	23	Zn30	Lixisol	10859.3	4859.26	36.8249	26.4205	178.942	286.907	465.849	38.412
Chitala	8	24	Zn90	Lixisol	11792.6	7585.19	34.0566	42.6551	258.326	503.014	761.34	33.9304
Chitala	9	25	Zn1	Lixisol	10977.8	6518.52	26.8498	18.9713	175.021	208.263	383.284	45.6635
Chitala	9	26	Zn90	Lixisol	10177.8	4429.63	30.6132	43.6761	135.605	444.526	580.131	23.3749
Chitala	9	27	Zn30	Lixisol	14474.1	8651.85	28.5386	54.9668	246.912	795.593	1042.51	23.6845
Chitala	10	28	Zn30	Lixisol	8785.19	6933.33	34.2932	34.9982	237.766	307.466	545.232	43.6083
Chitala	10	29	Zn1	Lixisol	10622.2	6066.67	28.7852	17.7216	174.63	188.242	362.872	48.1244
Chitala	10	30	Zn90	Lixisol	11451.9	8696.3	25.4254	24.0895	221.107	275.869	496.976	44.4905
Chitala	11	31	Zn1	Vertisol	10296.3	6211.11	28.3798	26.6943	176.27	274.852	451.122	39.0737
Chitala	11	32	Zn90	Vertisol	11348.1	7718.52	36.2868	94.8356	280.08	1076.21	1356.29	20.6505
Chitala	11	33	Zn30	Vertisol	10088.9	7955.56	31.7595	74.3257	252.665	749.864	1002.53	25.2027
Chitala	12	34	Zn30	Vertisol	11170.4	7807.41	32.6102	78.1847	254.601	873.352	1127.95	22.572
Chitala	12	35	Zn1	Vertisol	10651.9	7377.78	25.4878	38.9916	188.043	415.333	603.376	31.1652
Chitala	12	36	Zn90	Vertisol	10192.6	8770.37	34.9237	119.788	306.294	1220.95	1527.24	20.0553
Chitala	13	37	Zn1	Vertisol	11140.7	6918.52	29.0406	22.3655	200.918	249.168	450.086	44.6399
Chitala	13	38	Zn30	Vertisol	11718.5	6133.33	37.1566	80.6105	227.894	944.635	1172.53	19.4361
Chitala	13	39	Zn90	Vertisol	11081.5	8548.15	32.7526	93.5752	279.974	1036.95	1316.93	21.2597
Chitala	14	40	Zn90	Vertisol	10325.9	6296.3	25.9534	92.3388	163.41	953.483	1116.89	14.6308
Chitala	14	41	Zn1	Vertisol	11540.7	5429.63	24.5136	27.1827	133.1	313.708	446.808	29.789
Chitala	14	42	Zn30	Vertisol	9985.19	6355.56	31.9989	77.1401	203.371	770.258	973.629	20.8879
Chitala	15	43	Zn30	Vertisol	11037	7644.44	27.8218	65.5815	212.682	723.825	936.507	22.7101
Chitala	15	44	Zn90	Vertisol	10933.3	4637.04	34.0271	68.4373	157.785	748.247	906.032	17.4149
Chitala	15	45	Zn1	Vertisol	12177.8	6370	32.0681	27.9395	204.274	340.24	544.514	37.5149
Chitala	16	46	Zn1	Vertisol	12000	5896.3	28.0814	19.9819	165.576	239.783	405.359	40.8468
Chitala	16	47	Zn90	Vertisol	11511.1	8355.56	30.8832	51.6038	258.046	594.017	852.063	30.2849
Chitala	16	48	Zn30	Vertisol	10266.7	4874.07	37.052	40.8359	180.594	419.248	599.843	30.107
Chitala	17	49	Zn90	Vertisol	11185.2	5288.89	36.4227	124.163	192.636	1388.78	1581.42	12.1812
Chitala	17	50	Zn30	Vertisol	9955.56	7348.15	30.6318	39.0246	225.087	388.512	613.599	36.6831
Chitala	17	51	Zn1	Vertisol	10681.5	5762.96	29.4101	27.9359	169.489	298.396	467.886	36.2245
Chitala	18	52	Zn30	Vertisol	10488.9	7466.67	31.4827	46.6552	235.071	489.361	724.432	32.449
Chitala	18	53	Zn1	Vertisol	9377.78	5866.67	27.5694	18.3021	161.741	171.633	333.374	48.5164
Chitala	18	54	Zn90	Vertisol	9866.67	5970.37	35.2896	122.745	210.692	1211.08	1421.78	14.8189
Chitala	19	55	Zn1	Vertisol	11170.4	6422.22	26.2199	26.7994	168.39	299.359	467.75	36.0001
Chitala	19	56	Zn90	Vertisol	10829.6	8933.33	38.8671	56.9017	347.213	616.224	963.437	36.039
Chitala	19	57	Zn30	Vertisol	10533.3	4207.41	38.0034	69.4488	159.896	731.527	891.423	17.9372
Chitala	20	58	Zn30	Vertisol	10548.1	7911.11	31.3096	52.877	247.694	557.754	805.448	30.7523
Chitala	20	59	Zn90	Vertisol	11866.7	6222.22	32.4574	89.7836	201.957	1065.43	1267.39	15.9349
Chitala	20	60	Zn1	Vertisol	10637	4681.48	30.4406	28.3837	142.507	301.919	444.426	32.0654
Ngabu	1	1	Zn90	Lixisol	8088.89	5362.96	37.8495	49.4682	202.985	400.143	603.128	33.6554
Ngabu	1	2	Zn30	Lixisol	9822.22	4400	32.46	93.3693	142.824	917.094	1059.92	13.475
Ngabu	1	3	Zn1	Lixisol	9051.85	4562.96	29.2562	44.9887	133.495	407.231	540.726	24.6881
Ngabu	2	4	Zn30	Lixisol	7703.7	5629.63	32.7043	55.721	184.113	429.258	613.371	30.0166
Ngabu	2	5	Zn1	Lixisol	10577.8	5259.26	34.0094	47.6301	178.864	503.821	682.685	26.2001
Ngabu	2	6	Zn90	Lixisol	10755.6	7096.3	33.0093	167.146	234.244	1797.75	2031.99	11.5278
Ngabu	3	7	Zn90	Lixisol	7614.81	5051.85	29.6984	56.6656	150.032	431.498	581.53	25.7995
Ngabu	3	8	Zn1	Lixisol	7688.89	5748.15	30.5936	54.0726	175.856	415.759	591.615	29.7248
Ngabu	3	9	Zn30	Lixisol	6059.26	4281.48	27.483	58.7163	117.668	355.777	473.445	24.8536
Ngabu	4	10	Zn90	Lixisol	8681.48	6859.26	27.5866	63.5436	189.224	551.653	740.876	25.5405
Ngabu	4	11	Zn30	Lixisol	9066.67	5733.33	32.1477	23.249	184.314	210.791	395.105	46.6493
Ngabu	4	12	Zn1	Lixisol	7881.48	5348.15	28.2994	32.2745	151.35	254.371	405.72	37.3039
Ngabu	5	13	Zn90	Lixisol	9881.48	6325.93	33.8198	77.5128	213.942	765.941	979.883	21.8334
Ngabu	5	14	Zn1	Lixisol	8859.26	5170.37	27.6152	99.6996	142.781	883.265	1026.05	13.9157
Ngabu	5	15	Zn30	Lixisol	7718.52	6414.81	34.2749	56.589	219.867	436.783	656.65	33.4831
Ngabu	6	16	Zn30	Lixisol	7244.44	6088.89	39.3374	115.756	239.521	838.586	1078.11	22.2168
Ngabu	6	17	Zn90	Lixisol	8207.41	6355.56	33.8781	73.9654	215.314	607.064	822.378	26.1819
Ngabu	6	18	Zn1	Lixisol	8311.11	6059.26	36.9947	40.9231	224.16	340.116	564.277	39.7253
Ngabu	7	19	Zn30	Lixisol	9481.48	5511.11	34.5671	67.3252	190.503	638.343	828.846	22.9842
Ngabu	7	20	Zn1	Lixisol	11437	4592.59	32.5072	41.8238	149.292	478.341	627.633	23.7866
Ngabu	7	21	Zn90	Lixisol	10266.7	4696.3	42.2888	77.9828	198.601	800.624	999.224	19.8755
Ngabu	8	22	Zn1	Lixisol	8992.59	5155.56	30.952	46.9664	159.575	422.35	581.925	27.4219
Ngabu	8	23	Zn30	Lixisol	10814.8	6088.89	30.4625	76.4446	185.483	826.734	1012.22	18.3244
Ngabu	8	24	Zn90	Lixisol	10044.4	5762.96	34.4965	55.4216	198.802	556.679	755.481	26.3146
Ngabu	9	25	Zn90	Lixisol	8844.44	6103.7	33.0201	64.0669	201.545	566.636	768.181	26.2367
Ngabu	9	26	Zn30	Lixisol	9837.04	4933.33	29.1405	56.2868	143.76	553.695	697.455	20.6121
Ngabu	9	27	Zn1	Lixisol	10607.4	5985.19	30.4553	47.8314	182.281	507.368	689.648	26.431
Ngabu	10	28	Zn1	Lixisol	8903.7	5451.85	40.9913	60.9296	223.478	542.499	765.977	29.1756
Ngabu	10	29	Zn90	Lixisol	10414.8	5600	28.2106	84.6943	157.98	882.076	1040.06	15.1895
Ngabu	10	30	Zn30	Lixisol	6829.63	6325.93	39.5519	36.1182	250.202	246.674	496.876	50.3551
Ngabu	11	31	Zn30	Vertisol	8533.33	6118.52	31.0576	13.4856	190.026	115.077	305.104	62.2825
Ngabu	11	32	Zn90	Vertisol	7911.11	7570.37	30.6358	23.755	231.924	187.929	419.853	55.2394
Ngabu	11	33	Zn1	Vertisol	8148.15	6185.19	30.6768	15.6086	189.742	127.181	316.922	59.87
Ngabu	12	34	Zn1	Vertisol	7170.37	5733.33	27.6557	29.8555	158.559	214.075	372.634	42.5509
Ngabu	12	35	Zn30	Vertisol	11037	6414.81	23.8912	32.0418	153.258	353.646	506.904	30.2341
Ngabu	12	36	Zn90	Vertisol	10918.5	6162.96	32.8485	31.0882	202.444	339.437	541.881	37.3595
Ngabu	13	37	Zn30	Vertisol	8785.19	7185.19	28.3095	24.1573	203.409	212.227	415.636	48.9393
Ngabu	13	38	Zn1	Vertisol	8266.67	5429.63	23.8111	14.3902	129.285	118.959	248.245	52.0798
Ngabu	13	39	Zn90	Vertisol	7111.11	6977.78	26.913	22.0106	187.793	156.52	344.313	54.5414
Ngabu	14	40	Zn90	Vertisol	6874.07	6740.74	28.1409	37.4844	189.691	257.671	447.361	42.4021
Ngabu	14	41	Zn30	Vertisol	9762.96	5911.11	34.2997	18.251	202.749	178.184	380.934	53.2244
Ngabu	14	42	Zn1	Vertisol	7940.74	6859.26	28.3573	11.6685	194.51	92.6564	287.166	67.7342
Ngabu	15	43	Zn30	Vertisol	8474.07	6088.89	33.7723	25.3841	205.636	215.107	420.742	48.8745
Ngabu	15	44	Zn90	Vertisol	9911.11	6844.44	28.0121	30.2892	191.727	300.199	491.926	38.9747
Ngabu	15	45	Zn1	Vertisol	8044.44	6374.07	32.8356	15.6138	209.296	125.604	334.901	62.495
Ngabu	16	46	Zn90	Vertisol	6681.48	7362.96	28.5311	33.0558	210.073	220.861	430.935	48.7483
Ngabu	16	47	Zn30	Vertisol	8533.33	6311.11	25.3412	20.9981	159.931	179.184	339.115	47.1614
Ngabu	16	48	Zn1	Vertisol	8948.15	6233.33	21.7012	21.3146	135.271	190.726	325.996	41.4945
Ngabu	17	49	Zn90	Vertisol	8222.22	6488.89	25.8424	17.4951	167.689	143.848	311.537	53.8263
Ngabu	17	50	Zn30	Vertisol	9288.89	5244.44	31.3794	15.8836	164.568	147.541	312.108	52.7277
Ngabu	17	51	Zn1	Vertisol	7348.15	5525.93	29.6645	12.0253	163.924	88.3634	252.287	64.9751
Ngabu	18	52	Zn90	Vertisol	7896.3	4785.19	25.9985	25.887	124.407	204.411	328.819	37.8347
Ngabu	18	53	Zn1	Vertisol	7733.33	5651.85	27.8972	6.72542	157.671	52.0099	209.681	75.1956
Ngabu	18	54	Zn30	Vertisol	8888.89	6133.33	26.9091	14.5142	165.042	129.016	294.058	56.1258
Ngabu	19	55	Zn30	Vertisol	8696.3	7644.44	34.8401	19.4018	266.333	168.724	435.057	61.218
Ngabu	19	56	Zn90	Vertisol	7096.3	6755.56	26.3184	16.0232	177.795	113.705	291.501	60.9931
Ngabu	19	57	Zn1	Vertisol	6903.7	5118.52	29.9978	10.5879	153.544	73.0955	226.64	67.7482
Ngabu	20	58	Zn30	Vertisol	9733.33	5674.07	27.0164	29.5151	153.293	287.281	440.574	34.7939
Ngabu	20	59	Zn90	Vertisol	8162.96	6888.89	32.1323	14.8189	221.356	120.966	342.322	64.6631
Ngabu	20	60	Zn1	Vertisol	9777.78	4977.78	27.3032	8.57431	135.909	83.8377	219.747	61.8481

## Sheet: Units
Parameter	Unit of measure
Biomass yield	kg/ha
Grain yield	kg/ha
Grain Zn concentration	mg/kg
Stover Zn concentration	mg/kg
Grain Zn uptake	g/ha
Stover Zn uptake	g/ha
Crop Zn uptake	g/ha
Zn harvest Index (Zn HI)	%
